# Supplementary material for: New Species of Kronosvirus Bacteriophages That Infect Caulobacter Strain CBR1
Source: Viruses. 2026 Apr 5;18(4):437. doi: 10.3390/v18040437 (PMC13120211; doi:10.3390/v18040437)
Supplement: Supplementary file 1 [file viruses-18-00437-s001.zip]

Archive with 1 entries (1 files):
- viruses-4179817-supplementary.pdf
